# Supplementary material for: Urban Green Space and Subjective Well-Being of Older People: A Systematic Literature Review
Source: Int J Environ Res Public Health. 2022 Oct 31;19(21):14227. doi: 10.3390/ijerph192114227 (PMC9653953; doi:10.3390/ijerph192114227)
Supplement: Supplementary file 1 [file ijerph-19-14227-s001.zip]

Archive with 1 entries (1 files):
- ijerph-1893778-supplementary.pdf
